# Supplementary material for: A Curriculum Innovation on Writing Simulated Patient Cases for Communication Skills Education
Source: MedEdPORTAL. 2021 Jan 12;17:11068. doi: 10.15766/mep_2374-8265.11068 (PMC7819616; doi:10.15766/mep_2374-8265.11068)
Supplement: Supplementary file 1 — SP Case Development Workbook.docxChecklist of 24 Case Criteria.docxPreclass Survey.docxPostclass Survey.docxFacilitator Guide.docx [file mep_2374-8265.11068-s001.zip]

Archive with 6 entries (6 files):
- _Educational_Summary_Report_11068.pdf
- A. SP Case Development Workbook.docx
- B. Checklist of 24 Case Criteria.docx
- C. Preclass Survey.docx
- D. Postclass Survey.docx
- E. Facilitator Guide.docx
